# Supplementary material for: Electrochemical and Microbial Dissection of Electrified Biotrickling Filters
Source: Front Microbiol. 2022 May 31;13:869474. doi: 10.3389/fmicb.2022.869474 (PMC9197458; doi:10.3389/fmicb.2022.869474)
Supplement: Supplementary file 1 [file Data_Sheet_1.zip]

Archive with 3 entries (3 files):
- Supplementary Material 1.pdf
- Supplementary Material 2.XLSX
- Supplementary Material 3.XLSX
