# Supplementary material for: Electrochemical and Microbial Dissection of Electrified Biotrickling Filters
Source: Front Microbiol. 2022 May 31;13:869474. doi: 10.3389/fmicb.2022.869474 (PMC9197458; doi:10.3389/fmicb.2022.869474)
Supplement: Supplementary file 1 [file Data_Sheet_1.zip › Supplementary Material 2.XLSX]

## Sheet: OTUS_taxonomy_v2
Bin	Domain	Phylum	Class	Order	Family	Genus	Species
Co1-aquaponicWW_-bin.0	Bacteria	Bacteroidota	Ignavibacteria	Ignavibacteriales	Ignavibacteriaceae	unclassified Ignavibacteriaceae	unclassified Ignavibacteriaceae
Co1-aquaponicWW_-bin.100	Bacteria	Proteobacteria	Alphaproteobacteria	Rhizobiales	Rhizobiaceae	RCIO01	unclassified RCIO01
Co1-aquaponicWW_-bin.103	Bacteria	Proteobacteria	Alphaproteobacteria	Rhizobiales	Xanthobacteraceae	Afipia	unclassified Afipia
Co1-aquaponicWW_-bin.104	Bacteria	Proteobacteria	Alphaproteobacteria	Acetobacterales	Acetobacteraceae	70-18	unclassified 70-18
Co1-aquaponicWW_-bin.109	Bacteria	Eremiobacterota	UBP9	UBA4705	unclassified UBA4705	unclassified UBA4705	unclassified UBA4705
Co1-aquaponicWW_-bin.111	Bacteria	Actinobacteriota	Actinomycetia	Propionibacteriales	Propionibacteriaceae	unclassified Propionibacteriaceae	unclassified Propionibacteriaceae
Co1-aquaponicWW_-bin.115	Bacteria	Spirochaetota	Leptospirae	Leptospirales	Leptospiraceae	GCA-2786225	unclassified GCA-2786225
Co1-aquaponicWW_-bin.121	Bacteria	Proteobacteria	Alphaproteobacteria	Caulobacterales	Caulobacteraceae	Phenylobacterium	unclassified Phenylobacterium
Co1-aquaponicWW_-bin.122	Bacteria	Proteobacteria	Gammaproteobacteria	Pseudomonadales	Pseudomonadaceae	Pseudomonas	Pseudomonas nitroreducens
Co1-aquaponicWW_-bin.128	Bacteria	Bacteroidota	Bacteroidia	Flavobacteriales	Flavobacteriaceae	Mariniflexile	Mariniflexile sp002426835
Co1-aquaponicWW_-bin.131	Bacteria	Bacteroidota	Bacteroidia	Flavobacteriales	Weeksellaceae	Kaistella	Kaistella koreense
Co1-aquaponicWW_-bin.15	Bacteria	Proteobacteria	Alphaproteobacteria	Rhizobiales	Rhizobiaceae	Ochrobactrum	Ochrobactrum anthropi
Co1-aquaponicWW_-bin.23	Bacteria	Proteobacteria	Gammaproteobacteria	Pseudomonadales	Pseudomonadaceae	Pseudomonas_A	Pseudomonas_A stutzeri
Co1-aquaponicWW_-bin.26	Bacteria	Bacteroidota	Ignavibacteria	Ignavibacteriales	Ignavibacteriaceae	Ignavibacterium	unclassified Ignavibacterium
Co1-aquaponicWW_-bin.2	Bacteria	Proteobacteria	Gammaproteobacteria	Burkholderiales	Gallionellaceae	Nitrotoga	unclassified Nitrotoga
Co1-aquaponicWW_-bin.30	Bacteria	Proteobacteria	Gammaproteobacteria	Xanthomonadales	Xanthomonadaceae	Thermomonas	unclassified Thermomonas
Co1-aquaponicWW_-bin.32	Bacteria	Proteobacteria	Gammaproteobacteria	Burkholderiales	Burkholderiaceae	Acidovorax_D	Acidovorax_D sp001633105
Co1-aquaponicWW_-bin.33	Bacteria	Bacteroidota	Bacteroidia	Chitinophagales	Chitinophagaceae	Ferruginibacter	Ferruginibacter sp001898465
Co1-aquaponicWW_-bin.35	Bacteria	Proteobacteria	Gammaproteobacteria	Xanthomonadales	Rhodanobacteraceae	Tahibacter	Tahibacter sp001725155
Co1-aquaponicWW_-bin.42	Bacteria	Proteobacteria	Alphaproteobacteria	Caulobacterales	Caulobacteraceae	Phenylobacterium	Phenylobacterium sp001724985
Co1-aquaponicWW_-bin.48	Bacteria	Proteobacteria	Gammaproteobacteria	Pseudomonadales	Moraxellaceae	Acinetobacter	Acinetobacter sp000369565
Co1-aquaponicWW_-bin.50	Bacteria	Proteobacteria	Alphaproteobacteria	Rhizobiales	Rhizobiaceae	Mesorhizobium	unclassified Mesorhizobium
Co1-aquaponicWW_-bin.52	Bacteria	Proteobacteria	Gammaproteobacteria	Burkholderiales	Burkholderiaceae	Comamonas	Comamonas terrigena
Co1-aquaponicWW_-bin.5	Bacteria	Verrucomicrobiota	Verrucomicrobiae	Opitutales	Opitutaceae	Didemnitutus	unclassified Didemnitutus
Co1-aquaponicWW_-bin.60	Bacteria	Acidobacteriota	Acidobacteriae	Bryobacterales	unclassified Bryobacterales	unclassified Bryobacterales	unclassified Bryobacterales
Co1-aquaponicWW_-bin.61	Bacteria	Proteobacteria	Gammaproteobacteria	Xanthomonadales	Xanthomonadaceae	unclassified Xanthomonadaceae	unclassified Xanthomonadaceae
Co1-aquaponicWW_-bin.65	Bacteria	Desulfobacterota	Desulfovibrionia	Desulfovibrionales	Desulfovibrionaceae	Fundidesulfovibrio	unclassified Fundidesulfovibrio
Co1-aquaponicWW_-bin.69	Bacteria	Bacteroidota	Bacteroidia	Chitinophagales	Chitinophagaceae	Palsa-955	unclassified Palsa-955
Co1-aquaponicWW_-bin.6	Bacteria	Proteobacteria	Gammaproteobacteria	Enterobacterales	Aeromonadaceae	Aeromonas	Aeromonas caviae
Co1-aquaponicWW_-bin.73	Bacteria	Proteobacteria	Gammaproteobacteria	Burkholderiales	Thiobacillaceae	Thiobacillus	Thiobacillus sp001899765
Co1-aquaponicWW_-bin.78	Bacteria	Proteobacteria	Gammaproteobacteria	Pseudomonadales	Pseudomonadaceae	Pseudomonas_A	unclassified Pseudomonas_A
Co1-aquaponicWW_-bin.7	Bacteria	Proteobacteria	Gammaproteobacteria	Burkholderiales	Burkholderiaceae	Achromobacter	Achromobacter denitrificans
Co1-aquaponicWW_-bin.80	Bacteria	Patescibacteria	Paceibacteria	UBA9983	UBA2163	1-14-0-10-45-20	unclassified 1-14-0-10-45-20
Co1-aquaponicWW_-bin.81	Bacteria	Proteobacteria	Gammaproteobacteria	Burkholderiales	Rhodocyclaceae	Methyloversatilis	Methyloversatilis discipulorum_A
Co1-aquaponicWW_-bin.83	Bacteria	Chloroflexota	Anaerolineae	SBR1031	A4b	unclassified A4b	unclassified A4b
Co1-aquaponicWW_-bin.88	Bacteria	Bacteroidota	Rhodothermia	Balneolales	M1805	unclassified M1805	unclassified M1805
Co1-aquaponicWW_-bin.89	Bacteria	Proteobacteria	Gammaproteobacteria	Burkholderiales	Burkholderiaceae	Ralstonia	Ralstonia pickettii
Co1-aquaponicWW_-bin.8	Bacteria	Myxococcota	Polyangia	Polyangiales	Polyangiaceae	Labilithrix	unclassified Labilithrix
Co1-aquaponicWW_-bin.92	Bacteria	Bacteroidota	Ignavibacteria	Ignavibacteriales	Ignavibacteriaceae_A	UTCHB3	unclassified UTCHB3
Co1-aquaponicWW_-bin.94	Bacteria	Bacteroidota	Bacteroidia	Flavobacteriales	PHOS-HE28	unclassified PHOS-HE28	unclassified PHOS-HE28
Co1-aquaponicWW_-bin.96	Bacteria	Deinococcota	Deinococci	Deinococcales	Trueperaceae	unclassified Trueperaceae	unclassified Trueperaceae
Co1-aquaponicWW_-bin.97	Bacteria	Proteobacteria	Gammaproteobacteria	Xanthomonadales	Xanthomonadaceae	Thermomonas	unclassified Thermomonas
Co1-aquaponicWW_-bin.9	Bacteria	Proteobacteria	Gammaproteobacteria	Enterobacterales	Alteromonadaceae	Rheinheimera	unclassified Rheinheimera
UNDR04_WAFRA1_-bin.11	Bacteria	Proteobacteria	Gammaproteobacteria	Burkholderiales	Thiobacillaceae	Thiobacillus	Thiobacillus thioparus
UNDR04_WAFRA1_-bin.13	Bacteria	Proteobacteria	Alphaproteobacteria	Caulobacterales	Caulobacteraceae	Brevundimonas	unclassified Brevundimonas
UNDR04_WAFRA1_-bin.17	Bacteria	Proteobacteria	Gammaproteobacteria	Burkholderiales	Burkholderiaceae	Giesbergeria	Giesbergeria sp001724785
UNDR04_WAFRA1_-bin.19	Bacteria	Proteobacteria	Alphaproteobacteria	Rhizobiales	Rhizobiaceae	Allorhizobium	unclassified Allorhizobium
UNDR04_WAFRA1_-bin.1	Bacteria	Bacteroidota	Bacteroidia	Flavobacteriales	Flavobacteriaceae	Flavobacterium	unclassified Flavobacterium
UNDR04_WAFRA1_-bin.20	Bacteria	Proteobacteria	Gammaproteobacteria	Burkholderiales	Rhodocyclaceae	UTPRO2	unclassified UTPRO2
UNDR04_WAFRA1_-bin.25	Bacteria	Proteobacteria	Gammaproteobacteria	Burkholderiales	Burkholderiaceae	Giesbergeria	unclassified Giesbergeria
UNDR04_WAFRA1_-bin.32	Bacteria	Proteobacteria	Alphaproteobacteria	Rhodobacterales	Rhodobacteraceae	Paracoccus	Paracoccus versutus
UNDR04_WAFRA1_-bin.34	Bacteria	Proteobacteria	Gammaproteobacteria	Burkholderiales	Rhodocyclaceae	Azonexus	unclassified Azonexus
UNDR04_WAFRA1_-bin.40	Bacteria	Proteobacteria	Gammaproteobacteria	Burkholderiales	Rhodocyclaceae	Azonexus	unclassified Azonexus
UNDR04_WAFRA1_-bin.42	Bacteria	Proteobacteria	Alphaproteobacteria	Rhizobiales	Rhizobiaceae	Aquamicrobium_A	unclassified Aquamicrobium_A
UNDR04_WAFRA1_-bin.53	Bacteria	Proteobacteria	Gammaproteobacteria	Burkholderiales	Burkholderiaceae	Alicycliphilus	Alicycliphilus denitrificans
UNDR04_WAFRA1_-bin.55	Bacteria	Proteobacteria	Alphaproteobacteria	Rhizobiales	Devosiaceae	Devosia	unclassified Devosia
UNDR04_WAFRA1_-bin.56	Bacteria	Proteobacteria	Gammaproteobacteria	Burkholderiales	Rhodocyclaceae	unclassified Rhodocyclaceae	unclassified Rhodocyclaceae
UNDR04_WAFRA1_-bin.57	Bacteria	Proteobacteria	Gammaproteobacteria	Burkholderiales	Burkholderiaceae	Rubrivivax	unclassified Rubrivivax
UNDR04_WAFRA1_-bin.8	Bacteria	Proteobacteria	Gammaproteobacteria	Burkholderiales	Burkholderiaceae	Giesbergeria	unclassified Giesbergeria
UNDR04_WAFRA2_-bin.100	Bacteria	Proteobacteria	Gammaproteobacteria	Pseudomonadales	Pseudomonadaceae	Pseudomonas_E	Pseudomonas_E composti
UNDR04_WAFRA2_-bin.104	Bacteria	Proteobacteria	Alphaproteobacteria	Rhizobiales	Rhizobiaceae	unclassified Rhizobiaceae	unclassified Rhizobiaceae
UNDR04_WAFRA2_-bin.12	Bacteria	Proteobacteria	Gammaproteobacteria	Burkholderiales	Rhodocyclaceae	UBA2357	unclassified UBA2357
UNDR04_WAFRA2_-bin.16	Bacteria	Proteobacteria	Gammaproteobacteria	Burkholderiales	Burkholderiaceae	Giesbergeria	Giesbergeria sp001724785
UNDR04_WAFRA2_-bin.22	Bacteria	Actinobacteriota	Actinomycetia	Propionibacteriales	Nocardioidaceae	Nocardioides	Nocardioides sp000015265
UNDR04_WAFRA2_-bin.28	Bacteria	Proteobacteria	Gammaproteobacteria	Burkholderiales	Burkholderiaceae	Giesbergeria	unclassified Giesbergeria
UNDR04_WAFRA2_-bin.29	Bacteria	Verrucomicrobiota_A	Chlamydiia	Parachlamydiales	Parachlamydiaceae	Protochlamydia	unclassified Protochlamydia
UNDR04_WAFRA2_-bin.31	Bacteria	Bacteroidota	Bacteroidia	Cytophagales	Cyclobacteriaceae	ELB16-189	ELB16-189 sp002344795
UNDR04_WAFRA2_-bin.34	Bacteria	Proteobacteria	Alphaproteobacteria	Rhizobiales	Xanthobacteraceae	Pseudorhodoplanes	unclassified Pseudorhodoplanes
UNDR04_WAFRA2_-bin.41	Bacteria	Proteobacteria	Gammaproteobacteria	Burkholderiales	SG8-40	unclassified SG8-40	unclassified SG8-40
UNDR04_WAFRA2_-bin.42	Bacteria	Proteobacteria	Gammaproteobacteria	Burkholderiales	Burkholderiaceae	Rubrivivax	unclassified Rubrivivax
UNDR04_WAFRA2_-bin.49	Bacteria	Proteobacteria	Gammaproteobacteria	Burkholderiales	Burkholderiaceae	Rubrivivax	unclassified Rubrivivax
UNDR04_WAFRA2_-bin.4	Bacteria	Proteobacteria	Gammaproteobacteria	Burkholderiales	Rhodocyclaceae	unclassified Rhodocyclaceae	unclassified Rhodocyclaceae
UNDR04_WAFRA2_-bin.50	Bacteria	Firmicutes_A	Clostridia	Peptostreptococcales	Anaerovoracaceae	UBA7709	unclassified UBA7709
UNDR04_WAFRA2_-bin.55	Bacteria	Proteobacteria	Gammaproteobacteria	Burkholderiales	Burkholderiaceae	SCN-69-89	SCN-69-89 sp003576795
UNDR04_WAFRA2_-bin.59	Bacteria	Proteobacteria	Gammaproteobacteria	Burkholderiales	Rhodocyclaceae	Methyloversatilis	Methyloversatilis discipulorum_A
UNDR04_WAFRA2_-bin.64	Bacteria	Proteobacteria	Alphaproteobacteria	Rhizobiales	Rhizobiaceae	Aminobacter	Aminobacter sp001424795
UNDR04_WAFRA2_-bin.65	Bacteria	Proteobacteria	Gammaproteobacteria	Burkholderiales	Burkholderiaceae	Castellaniella	Castellaniella defragrans
UNDR04_WAFRA2_-bin.67	Bacteria	Proteobacteria	Gammaproteobacteria	Xanthomonadales	Xanthomonadaceae	Stenotrophomonas	Stenotrophomonas acidaminiphila
UNDR04_WAFRA2_-bin.70	Bacteria	Proteobacteria	Alphaproteobacteria	Rhodobacterales	Rhodobacteraceae	UBA1943	unclassified UBA1943
UNDR04_WAFRA2_-bin.79	Bacteria	Proteobacteria	Alphaproteobacteria	Parvibaculales	Parvibaculaceae	unclassified Parvibaculaceae	unclassified Parvibaculaceae
UNDR04_WAFRA2_-bin.80	Bacteria	Proteobacteria	Gammaproteobacteria	Burkholderiales	Rhodocyclaceae	UTPRO2	UTPRO2 sp002840845
UNDR04_WAFRA2_-bin.89	Bacteria	Planctomycetota	Planctomycetes	Isosphaerales	Isosphaeraceae	Paludisphaera	Paludisphaera sp001898385
UNDR04_WAFRA2_-bin.8	Bacteria	Proteobacteria	Gammaproteobacteria	Burkholderiales	Burkholderiaceae	Acidovorax_C	Acidovorax_C sp001725235
