# Supplementary material for: Electrochemical and Microbial Dissection of Electrified Biotrickling Filters
Source: Front Microbiol. 2022 May 31;13:869474. doi: 10.3389/fmicb.2022.869474 (PMC9197458; doi:10.3389/fmicb.2022.869474)
Supplement: Supplementary file 1 [file Data_Sheet_1.zip › Supplementary Material 3.XLSX]

## Sheet: Sheet1
pwid	Pathway description	Reaction step	Protein name	Gene	Enzyme ID	Ortholog	Reaction (ref)	Module	Rule	RID standard (reaction)	EID standard (enzyme)	PID standard (protein)	Enzyme name	Standard protein name
1	Assimilatory nitrate reduction, nitrate => ammonia	Nitrate + 2 Reduced ferredoxin <=> Nitrite + H2O + 2 Oxidized ferredoxin	ferredoxin-nitrate reductase	narB	1.7.7.2	K00367	R00791	M00531	[K00367],[K10534],[[K00372,K00360]]	CR0001		K00367	ferredoxin-nitrate reductase	ferredoxin-nitrate reductase	protein not found
1	Assimilatory nitrate reduction, nitrate => ammonia	Nitrate + NAD(P)H + H+ <=> Nitrite + NAD(P)+ + H2O	nitrate reductase (NAD(P)H) / nitrite:NADP+ oxidoreductase; NADPH:nitrate oxidoreductase	NR	1.7.1.1 1.7.1.2 1.7.1.3	K10534	R00794_R00796	M00531	[K00367],[K10534],[[K00372,K00360]]	CR0001		K10534	nitrate reductase (NAD(P)H)	nitrate reductase (NAD(P)H)
1	Assimilatory nitrate reduction, nitrate => ammonia	Nitrate + Reduced acceptor <=> Nitrite + Acceptor + H2O	assimilatory nitrate reductase catalytic subunit	nasA	1.7.99.-	K00372	R00798	M00531	[K00367],[K10534],[[K00372,K00360]]	CR0001		K00372	nitrate reductase (NAD(P)H)	assimilatory nitrate reductase catalytic subunit
1	Assimilatory nitrate reduction, nitrate => ammonia	Nitrate + Reduced acceptor <=> Nitrite + Acceptor + H2O	assimilatory nitrate reductase electron transfer subunit	nasB	1.7.99.-	K00360	R00798	M00531	[K00367],[K10534],[[K00372,K00360]]	CR0001		K00360	nitrate reductase (NAD(P)H)	assimilatory nitrate reductase electron transfer subunit
1	Assimilatory nitrate reduction, nitrate => ammonia	Nitrite + 6 Reduced ferredoxin + 6 H+ <=> Ammonia + 2 H2O + 6 Oxidized ferredoxin	ferredoxin-nitrite reductase / Ammonia:ferredoxin oxidoreductase	nirA	1.7.7.1	K00366	R00790	M00531	[K00366],[K17877]	CR0002		K00366	ferredoxin-nitrite reductase	ferredoxin-nitrite reductase
1	Assimilatory nitrate reduction, nitrate => ammonia	Nitrite + 3 NAD(P)H + 3 H+ <=> Ammonia + 3 NAD(P)+ + 2 H2O	nitrite reductase (NAD(P)H)	NIT-6	1.7.1.4 1.7.1.15	K17877	R00787_R00789	M00531	[K00366],[K17877]	CR0002		K17877	nitrite reductase (NAD(P)H)	nitrite reductase (NAD(P)H)	protein not found
2	Dissimilatory nitrate reduction, nitrate => ammonia	Nitrate + Hydroquinone <=> Nitrite + Quinone + H2O	nitrate reductase / nitrite oxidoreductase, alpha subunit	narG, narZ, nxrA	1.7.5.1	K00370	R09497_R03071	M00530	[[K00370,K00371,K00374]],[[K02567,K02568]]	CR0003		K00370	nitrate reductase	nitrate reductase / nitrite oxidoreductase, alpha subunit
2	Dissimilatory nitrate reduction, nitrate => ammonia	Nitrate + Hydroquinone <=> Nitrite + Quinone + H2O	nitrate reductase / nitrite oxidoreductase, beta subunit	narH, narY, nxrB	1.7.5.1	K00371	R09497_R03071	M00530	[[K00370,K00371,K00374]],[[K02567,K02568]]	CR0003		K00371	nitrate reductase	nitrate reductase / nitrite oxidoreductase, beta subunit
2	Dissimilatory nitrate reduction, nitrate => ammonia	Nitrate + Hydroquinone <=> Nitrite + Quinone + H2O	nitrate reductase gamma subunit	narI, narV	1.7.5.1	K00374	R09497_R03071	M00530	[[K00370,K00371,K00374]],[[K02567,K02568]]	CR0003		K00374	nitrate reductase	nitrate reductase gamma subunit
2	Dissimilatory nitrate reduction, nitrate => ammonia	2 Ferrocytochrome + Nitrate <=> 2 Ferricytochrome + Nitrite + H2O	nitrate reductase (cytochrome)	napA	1.9.6.1	K02567	R09497_R03071	M00530	[[K00370,K00371,K00374]],[[K02567,K02568]]	CR0003		K02567	nitrate reductase	nitrate reductase (cytochrome)
2	Dissimilatory nitrate reduction, nitrate => ammonia	2 Ferrocytochrome + Nitrate <=> 2 Ferricytochrome + Nitrite + H2O	nitrate reductase (cytochrome), electron transfer subunit	napB	1.9.6.1	K02568	R09497_R03071	M00530	[[K00370,K00371,K00374]],[[K02567,K02568]]	CR0003		K02568	nitrate reductase	nitrate reductase (cytochrome), electron transfer subunit
2	Dissimilatory nitrate reduction, nitrate => ammonia	Nitrite + 3 NADH + 3 H+ <=> Ammonia + 3 NAD+ + 2 H2O	nitrite reductase (NADH) large subunit	nirB	1.7.1.15	K00362	R00787_R05712	M00530	[[K00362,K00363]],[[K03385,K15876]]	CR0004		K00362	nitrite reductase (NADH)	nitrite reductase (NADH) large subunit
2	Dissimilatory nitrate reduction, nitrate => ammonia	Nitrite + 3 NADH + 3 H+ <=> Ammonia + 3 NAD+ + 2 H2O	nitrite reductase (NADH) small subunit	nirD	1.7.1.15	K00363	R00787_R05712	M00530	[[K00362,K00363]],[[K03385,K15876]]	CR0004		K00363	nitrite reductase (NADH)	nitrite reductase (NADH) small subunit
2	Dissimilatory nitrate reduction, nitrate => ammonia	Nitrite + 6 Ferrocytochrome c + 6 H+ <==> Ammonia + 2 H2O + 6 Ferricytochrome c	nitrite reductase (cytochrome c-552)	nrfA	1.7.2.2	K03385	R00787_R05712	M00530	[[K00362,K00363]],[[K03385,K15876]]	CR0004		K03385	nitrite reductase (cytochrome c-552)	nitrite reductase (cytochrome c-552)
2	Dissimilatory nitrate reduction, nitrate => ammonia	Nitrite + 6 Ferrocytochrome c + 6 H+ <==> Ammonia + 2 H2O + 6 Ferricytochrome c	cytochrome c nitrite reductase small subunit	nrfH	NA	K15876	R00787_R05712	M00530	[[K00362,K00363]],[[K03385,K15876]]	CR0004		K15876	cytochrome c nitrite reductase	cytochrome c nitrite reductase small subunit
3	Denitrification, nitrate => nitrogen	Nitrite + Acceptor + H2O <=> Nitrate + Reduced acceptor	nitrate reductase / nitrite oxidoreductase, alpha subunit	narG, narZ, nxrA	1.7.99.-	K00370	R00798_R03071	M00529	[[K00370,K00371,K00374]],[[K02567,K02568]]	CR0005		K00370	nitrate reductase	nitrate reductase / nitrite oxidoreductase, alpha subunit
3	Denitrification, nitrate => nitrogen	Nitrite + Acceptor + H2O <=> Nitrate + Reduced acceptor	nitrate reductase / nitrite oxidoreductase, beta subunit	narH, narY, nxrB	1.7.99.-	K00371	R00798_R03071	M00529	[[K00370,K00371,K00374]],[[K02567,K02568]]	CR0005		K00371	nitrate reductase	nitrate reductase / nitrite oxidoreductase, beta subunit
3	Denitrification, nitrate => nitrogen	Nitrite + Acceptor + H2O <=> Nitrate + Reduced acceptor	nitrate reductase gamma subunit	narI, narV	1.7.99.-	K00374	R00798_R03071	M00529	[[K00370,K00371,K00374]],[[K02567,K02568]]	CR0005		K00374	nitrate reductase	nitrate reductase gamma subunit
3	Denitrification, nitrate => nitrogen	2 Ferrocytochrome + Nitrate <=> 2 Ferricytochrome + Nitrite + H2O	nitrate reductase (cytochrome)	napA	1.9.6.1	K02567	R00798_R03071	M00529	[[K00370,K00371,K00374]],[[K02567,K02568]]	CR0005		K02567	nitrate reductase	nitrate reductase (cytochrome)
3	Denitrification, nitrate => nitrogen	2 Ferrocytochrome + Nitrate <=> 2 Ferricytochrome + Nitrite + H2O	nitrate reductase (cytochrome), electron transfer subunit	napB	1.9.6.1	K02568	R00798_R03071	M00529	[[K00370,K00371,K00374]],[[K02567,K02568]]	CR0005		K02568	nitrate reductase	nitrate reductase (cytochrome), electron transfer subunit
3	Denitrification, nitrate => nitrogen	Nitric oxide + H2O + Ferricytochrome c <=> Nitrite + Ferrocytochrome c + H+	nitrite reductase (NO-forming)	nirK	1.7.2.1	K00368	R00783_R00785	M00529	[CP0001]	CR0006		CP0001	nitrite reductase (NO-forming)	nitrite reductase (NO-forming)
3	Denitrification, nitrate => nitrogen	Nitric oxide + H2O + Ferricytochrome c <=> Nitrite + Ferrocytochrome c + H+	nitrite reductase (NO-forming) / hydroxylamine reductase	nirS	1.7.2.1	K15864	R00783_R00785	M00529	[CP0001]	CR0006		CP0001	nitrite reductase (NO-forming)	nitrite reductase (NO-forming) / hydroxylamine reductase
3	Denitrification, nitrate => nitrogen	2 Nitric oxide + 2 Ferrocytochrome c + 2 H+ <=> Nitrous oxide + 2 Ferricytochrome c + H2O	nitric oxide reductase subunit B	norB	1.7.2.5	K04561	R00294	M00529	[[K04561,K02305]]	CR0007		K04561	nitric oxide reductase	nitric oxide reductase subunit B
3	Denitrification, nitrate => nitrogen	2 Nitric oxide + 2 Ferrocytochrome c + 2 H+ <=> Nitrous oxide + 2 Ferricytochrome c + H2O	nitric oxide reductase subunit C	norC	1.7.2.5	K02305	R00294	M00529	[[K04561,K02305]]	CR0007		K02305	nitric oxide reductase	nitric oxide reductase subunit C
3	Denitrification, nitrate => nitrogen	Nitrogen + 2 Ferricytochrome c + H2O <=> Nitrous oxide + 2 Ferrocytochrome c + 2 H+	nitrous-oxide reductase	nosZ	1.7.2.4	K00376	R02804	M00529	[K00376]]	CR0008		K00376	nitrous-oxide reductase	nitrous-oxide reductase
4	Nitrification, ammonia => nitrite	Ammonia + Oxygen + Ubiquinol <=> Hydroxylamine + H2O + Ubiquinone	methane/ammonia monooxygenase subunit A	pmoA-amoA	1.14.99.39	K10944	R00148	M00528	[[K10944,K10945,K10946]]	CR0009	1.14.99.39	K10944	ammonia monooxygenase	methane/ammonia monooxygenase subunit A	protein not found
4	Nitrification, ammonia => nitrite	Ammonia + Oxygen + Ubiquinol <=> Hydroxylamine + H2O + Ubiquinone	methane/ammonia monooxygenase subunit B	pmoB-amoB	1.14.99.39	K10945	R00148	M00528	[[K10944,K10945,K10946]]	CR0009	1.14.99.39	K10945	ammonia monooxygenase	methane/ammonia monooxygenase subunit B	protein not found
4	Nitrification, ammonia => nitrite	Ammonia + Oxygen + Ubiquinol <=> Hydroxylamine + H2O + Ubiquinone	methane/ammonia monooxygenase subunit C	pmoC-amoC	1.14.99.39	K10946	R00148	M00528	[[K10944,K10945,K10946]]	CR0009	1.14.99.39	K10946	ammonia monooxygenase	methane/ammonia monooxygenase subunit C	protein not found
4	Nitrification, ammonia => nitrite	Hydroxylamine + H2O + 4 Ferricytochrome c <=> Nitrite + 4 Ferrocytochrome c + 5 H+	hydroxylamine dehydrogenase	hao	1.7.2.6	K10535	R10164	M00528	[K10535]	CR0010	1.7.2.6	K10535	hydroxylamine dehydrogenase	hydroxylamine dehydrogenase
5	Complete nitrification, comammox	Ammonia + Oxygen + Ubiquinol <=> Hydroxylamine + H2O + Ubiquinone	methane/ammonia monooxygenase subunit A	pmoA-amoA	1.14.99.39	K10944	R00148	M00804	[[K10944,K10945,K10946]]	CR0009	1.14.99.39	K10944	ammonia monooxygenase	methane/ammonia monooxygenase subunit A	protein not found
5	Complete nitrification, comammox	Ammonia + Oxygen + Ubiquinol <=> Hydroxylamine + H2O + Ubiquinone	methane/ammonia monooxygenase subunit B	pmoB-amoB	1.14.99.39	K10945	R00148	M00804	[[K10944,K10945,K10946]]	CR0009	1.14.99.39	K10945	ammonia monooxygenase	methane/ammonia monooxygenase subunit B	protein not found
5	Complete nitrification, comammox	Ammonia + Oxygen + Ubiquinol <=> Hydroxylamine + H2O + Ubiquinone	methane/ammonia monooxygenase subunit C	pmoC-amoC	1.14.99.39	K10946	R00148	M00804	[[K10944,K10945,K10946]]	CR0009	1.14.99.39	K10946	ammonia monooxygenase	methane/ammonia monooxygenase subunit C	protein not found
5	Complete nitrification, comammox	Hydroxylamine + H2O + 4 Ferricytochrome c <=> Nitrite + 4 Ferrocytochrome c + 5 H+	hydroxylamine dehydrogenase	hao	1.7.2.6	K10535	R10164	M00804	[K10535]	CR0010	1.7.2.6	K10535	hydroxylamine dehydrogenase	hydroxylamine dehydrogenase
5	Complete nitrification, comammox	Nitrite + Acceptor + H2O <=> Nitrate + Reduced acceptor	nitrate reductase / nitrite oxidoreductase, alpha subunit	narG, narZ, nxrA	1.7.99.-	K00370	R00798	M00804	[[K00370,K00371]]	CR0011		K00370	nitrate reductase	nitrate reductase / nitrite oxidoreductase, alpha subunit
5	Complete nitrification, comammox	Nitrite + Acceptor + H2O <=> Nitrate + Reduced acceptor	nitrate reductase / nitrite oxidoreductase, beta subunit	narH, narY, nxrB	1.7.99.-	K00371	R00798	M00804	[[K00370,K00371]]	CR0011		K00371	nitrate reductase	nitrate reductase / nitrite oxidoreductase, beta subunit
6	Anaerobic oxidation of ammonium (ANAMMOX)	Hydrazine + H2O + 3 ferricytochrome c → nitric oxide + ammonium + 3 ferrocytochrome c	hydrazine synthase, A subunit	NA	1.7.2.7	K20934	R09799	NA	[[CP0089,CP0090,CP0091]]	R09799	1.7.2.7	CP0089	hydrazine synthase	hydrazine synthase, A subunit
6	Anaerobic oxidation of ammonium (ANAMMOX)	Hydrazine + H2O + 3 ferricytochrome c → nitric oxide + ammonium + 3 ferrocytochrome c	hydrazine synthase, B subunit	NA	1.7.2.7	K20933	R09799	NA	[[CP0089,CP0090,CP0091]]	R09799	1.7.2.7	CP0090	hydrazine synthase	hydrazine synthase, B subunit
6	Anaerobic oxidation of ammonium (ANAMMOX)	Hydrazine + H2O + 3 ferricytochrome c → nitric oxide + ammonium + 3 ferrocytochrome c	hydrazine synthase, C subunit	NA	1.7.2.7	K20932	R09799	NA	[[CP0089,CP0090,CP0091]]	R09799	1.7.2.7	CP0091	hydrazine synthase	hydrazine synthase, C subunit
6	Anaerobic oxidation of ammonium (ANAMMOX)	Hydrazin → N2	hydrazine dehydrogenase	hdh	1.7.2.8	K20935	R07174	NA	[CP0092]	R07174	1.7.2.8	CP0092	hydrazine dehydrogenase	hydrazine dehydrogenase	protein not found
